# Supplementary material for: Methodological Insights into the Occurrence, Conversion, and Control of Polychlorinated Dibenzo-p-Dioxins/Dibenzofurans from Waste Incineration
Source: Molecules. 2025 Oct 16;30(20):4106. doi: 10.3390/molecules30204106 (PMC12566111; doi:10.3390/molecules30204106)
Supplement: Supplementary file 1 [file molecules-30-04106-s001.zip]

Archive with 1 entries (1 files):
- molecules-3876849-supplementary.pdf
